# Supplementary material for: Validating a multi-locus metabarcoding approach for characterizing mixed-pollen samples
Source: Plant Methods. 2023 Nov 4;19:120. doi: 10.1186/s13007-023-01097-9 (PMC10625703; doi:10.1186/s13007-023-01097-9)
Supplement: Supplementary file 1 — Additional file 1. The dataset supporting the conclusions of this article. Genera/family refers to the relevant taxonomic classification at that level. MP% is the relative abundance as assessed via meliossopalynology. ITS2% and rbcL% are the relative abundance as assessed via each respective marker. Avrg% is the multi-locus average relative abundance. [file 13007_2023_1097_MOESM1_ESM.csv]

Sample	Genera	MP%	ITS2%	rbcL%	Avrg%			Sample	Family	MP%	ITS2%	rbcL%	Avrg%
1	Melilotus	41.4	21.21679505	68.82019749	45.01849627			1	Asteraceae	1.6	0.731522448	0.67721966	0.704371054
1	Trifolium	39.8	0.083728473	6.021576855	3.052652664			1	Brassicaceae	9.6	44.90930884	20.78607337	32.84769111
1	Brassica	9	44.90930884	20.78607337	32.84769111			1	Fabaceae	88.6	22.86139853	75.1187558	48.99007717
1	Lotus	7.4	1.560875007	0.276981456	0.918928232			2	Asteraceae	1.2	0	0	0
1	Sinapis	0.6	0	0	0			2	Brassicaceae	5.8	43.4661452	45.5844504	44.5252978
1	Arctium	0.6	0	0	0			2	Fabaceae	92.6	46.71369208	53.22520107	49.96944659
1	Taraxacum	0.6	0	0	0			2	Poaceae	0.4	0	0.197050938	0.098525469
1	Cirsium	0.4	0.731522448	0.67721966	0.704371054			3	Asteraceae	3	0	2.066327778	1.033163889
2	Lotus	47.2	28.02807557	16.34316354	22.18561956			3	Brassicaceae	51	49.3454154	42.2772374	45.8113264
2	Melilotus	32.8	18.68561651	35.30428954	26.99495303			3	Fabaceae	45.4	39.71814063	50.16618603	44.94216333
2	Trifolium	12.6	0	1.577747989	0.788873995			4	Caryophyllaceae	7.6	35.36066896	0.102799108	17.73173403
2	Brassica	5.8	43.4661452	45.5844504	44.5252978			4	Cornaceae	1.4	0.021139828	22.81397077	11.4175553
2	Solidago	1.2	0	0	0			4	Fabaceae	90.8	11.25265227	76.31409462	43.78337345
2	Zea	0.4	0	0.197050938	0.098525469			5	Brassicaceae	33.6	62.78322762	23.19951035	42.99136899
3	Brassica	51	49.3454154	42.2772374	45.8113264			5	Fabaceae	65	5.663532722	66.67195612	36.16774443
3	Lotus	25.4	13.51723447	3.643873112	8.580553791			6	Brassicaceae	4.8	42.73797137	4.140870605	23.43942099
3	Melilotus	16.6	26.20090616	46.27181192	36.23635904			6	Elaeagnaceae	11.4	11.66983603	15.00125364	13.33554484
3	Trifolium	3.4	0	0.250501002	0.125250501			6	Fabaceae	75	30.95062969	74.72853865	52.83958417
3	Arctium	1.8	0	0	0			6	Oleaceae	0.2	0.065480248	0.655750352	0.3606153
3	Cirsium	1.2	0	2.066327778	1.033163889			6	Rosaceae	5.4	0.03139464	2.192906324	1.112150482
4	Trifolium	73.4	0.658466501	18.54099579	9.599731146			6	Salicaceae	2.8	0	2.345271847	1.172635924
4	Melilotus	17	10.337376	57.68640079	34.0118884			7	Asteraceae	0.4	1.731563422	0	0.865781711
4	Silene	7.6	35.36066896	0.102799108	17.73173403			7	Brassicaceae	4.4	34.47345133	1.329343135	17.90139723
4	Cornus	1.4	0.021139828	22.81397077	11.4175553			7	Fabaceae	84.4	52.34660767	86.39862946	69.37261857
4	Lotus	0.4	0.256809765	0.086698043	0.171753904			7	Rosaceae	5.4	0	1.2274196	0.6137098
5	Trifolium	57	2.846042461	30.14077483	16.49340865			7	Salicaceae	5.4	0	2.548088392	1.274044196
5	Brassica	33.4	62.78322762	23.19951035	42.99136899			8	Elaeagnaceae	5.2	0	0	0
5	Melilotus	5	1.742703893	35.75363272	18.74816831			8	Liliaceae	0.2	0	0	0
5	Lotus	3	1.074786368	0.777548568	0.926167468			8	Salicaceae	78.2	20.9398816	92.65918716	56.79953438
5	Sinapis	0.2	0	0	0			8	Sapindaceae	13.4	32.97918511	4.83245412	18.90581962
6	Lotus	37	18.79372825	9.114929893	13.95432907			8	Ulmaceae	1.8	0.807249622	0.78906308	0.798156351
6	Trifolium	19.4	0.12019662	5.039634323	2.579915472			9	Adoxaceae	4.6	13.63420688	1.514853002	7.574529941
6	Melilotus	18.6	12.03670482	60.57397443	36.30533963			9	Asteraceae	7.2	58.25242718	0	29.12621359
6	Elaeagnus	11.4	11.66983603	15.00125364	13.33554484			9	Oleaceae	7	5.659172202	0	2.829586101
6	Spiraea	5.4	0.03139464	2.192906324	1.112150482			9	Salicaceae	26.2	2.51295715	5.978415534	4.245686343
6	Brassica	4.8	42.73797137	4.140870605	23.43942099			9	Sapindaceae	10.6	4.830644573	0	2.415322287
6	Salix	2.8	0	2.345271847	1.172635924			10	Brassicaceae	25.6	53.74520005	6.52605494	30.1356275
6	Syringa	0.2	0.065480248	0.655750352	0.3606153			10	Caprifoliaceae	0.2	0	0	0
7	Melilotus	46.4	29.61061947	78.6285863	54.11960289			10	Elaeagnaceae	14.4	8.733240114	23.89789223	16.31556617
7	Lotus	29	22.54867257	6.412508403	14.48059049			10	Fabaceae	40.8	24.56010845	38.66916351	31.61463599
7	Trifolium	9	0.187315634	1.357534752	0.772425193			10	Oleaceae	1.4	1.518947809	0.187263281	0.853105545
7	Spiraea	5.4	0	1.2274196	0.6137098			10	Rosaceae	0.6	0	0	0
7	Salix	5.4	0	2.548088392	1.274044196			10	Salicaceae	15.2	0.775089256	13.65050758	7.212798418
7	Brassica	4.4	34.47345133	1.329343135	17.90139723			11	Asteraceae	1	0.580730715	1.882496195	1.231613455
7	Taraxacum	0.4	1.731563422	0	0.865781711			11	Brassicaceae	83	78.86963281	76.03409437	77.4518636
8	Populus	78.2	20.9398816	92.65918716	56.79953438			11	Elaeagnaceae	0.4	0.331519502	0.7695586	0.550539051
8	Acer	13.4	32.97918511	4.83245412	18.90581962			11	Fabaceae	14.2	13.2687823	17.6304414	15.44961186
8	Elaeagnus	5.2	0	0	0			12	Asteraceae	70.8	9.991997256	24.62124238	17.30661982
8	Ulmus	1.8	0.807249622	0.78906308	0.798156351			12	Brassicaceae	9	35.07488282	9.489575845	22.28222933
8	Tulipa	0.2	0	0	0			12	Caprifoliaceae	0.4	0.076216608	0	0.038108304
9	Salix	24.4	0	2.891793087	1.445896544			12	Fabaceae	15	19.59243169	43.41134808	31.50188989
9	Aesculus	10.6	4.830644573	0	2.415322287			12	Vitaceae	0.8	0	0.457970551	0.228985276
9	Taraxacum	7.2	58.25242718	0	29.12621359			13	Asteraceae	25	0.923016497	3.079066841	2.00104167
9	Fraxinus	7	5.659172202	0	2.829586101			13	Boraginaceae	0.2	0	0	0
9	Sambucus	4.6	13.63420688	1.514853002	7.574529941			13	Brassicaceae	47.6	55.59165893	38.91760687	47.2546329
9	Populus	1.8	2.51295715	3.086622447	2.799789799			13	Fabaceae	21.2	21.50610583	24.44824021	22.97717302
10	Melilotus	40.2	24.31168241	38.40586852	31.35877547			13	Rosaceae	2.8	0	0	0
10	Brassica	18.8	53.74520005	6.52605494	30.1356275			14	Brassicaceae	2	17.26289393	0.507866605	8.885380268
10	Salix	15.2	0.775089256	13.65050758	7.212798418			14	Fabaceae	95.2	40.13214851	72.22005185	56.17610018
10	Elaeagnus	14.4	8.733240114	23.89789223	16.31556617			14	Hypericaceae	0.4	0.686614988	7.813332386	4.249973687
10	Sinapis	6.8	0	0	0			14	Lythraceae	1.2	0	1.254868535	0.627434268
10	Syringa	1.4	1.518947809	0.187263281	0.853105545			15	Asteraceae	2	4.105448466	22.16210879	13.13377863
10	Trifolium	0.6	0.248426044	0.263294989	0.255860517			15	Brassicaceae	69.6	0	0	0
10	Spiraea	0.6	0	0	0			15	Fabaceae	28.4	25.84616748	18.90216211	22.3741648
10	Lonicera	0.2	0	0	0			16	Asteraceae	0.2	0.021267923	0	0.010633962
11	Brassica	80.2	77.60299968	76.03409437	76.81854703			16	Fabaceae	78.6	12.95482339	65.60527388	39.28004863
11	Melilotus	12.4	11.19164114	16.98021309	14.08592712			16	Lythraceae	14.8	28.61953459	25.82340664	27.22147062
11	Sinapis	2.8	1.266633134	0	0.633316567			17	Boraginaceae	2.8	0.445082702	0	0.222541351
11	Trifolium	1.8	2.077141159	0.650228311	1.363684735			17	Brassicaceae	7	0	0	0
11	Cirsium	1	0.580730715	1.882496195	1.231613455			17	Fabaceae	71	34.64413754	76.90678762	55.77546259
11	Elaeagnus	0.4	0.331519502	0.7695586	0.550539051			17	Lythraceae	1.2	6.242361281	1.075093663	3.658727472
12	Solidago	36.4	0.326778705	0.87866443	0.602721568			17	Vitaceae	0.8	0	1.053792274	0.526896137
12	Artemisia	27	4.806409817	2.883616902	3.84501336			18	Brassicaceae	85.6	77.54448556	89.9419308	83.74320818
12	Melilotus	12.4	18.15384322	42.90545038	30.5296468			18	Fabaceae	14	16.48126399	9.246310186	12.86378709
12	Brassica	9	35.07488282	9.489575845	22.28222933			19	Brassicaceae	74.2	81.39027284	78.67807561	80.03417423
12	Cirsium	4	4.774017758	19.92171899	12.34786837			19	Fabaceae	5.4	4.451957295	1.753252423	3.102604859
12	Trifolium	2.6	1.438588468	0.505897702	0.972243085			19	Rosaceae	18.8	7.639383155	6.70392037	7.171651763
12	Taraxacum	2	0.084790976	0	0.042395488			20	Asteraceae	72.2	3.432321484	16.0428286	9.737575043
12	Arctium	1	0	0.937242059	0.46862103			20	Fabaceae	23	24.48755441	39.76557607	32.12656524
12	Parthenocissus	0.8	0	0.457970551	0.228985276			20	Lamiaceae	0.2	0	0	0
12	Lonicera	0.4	0.076216608	0	0.038108304			21	Asteraceae	90	4.621568266	16.59019367	10.60588097
12	Helianthus	0.2	0	0	0			21	Fabaceae	8.2	31.88654859	44.0804567	37.98350265
12	Chrysanthemum	0.2	0	0	0			22	Asteraceae	2.6	1.909872336	3.021904703	2.46588852
13	Brassica	47.6	55.59165893	38.91760687	47.2546329			22	Fabaceae	83.8	44.8603835	53.92827083	49.39432717
13	Solidago	23.4	0.296365065	2.427293568	1.361829317			22	Lythraceae	9.8	26.65005171	8.234279731	17.44216572
13	Melilotus	20.8	21.50610583	24.44824021	22.97717302			22	Plantaginaceae	0.2	1.851380906	0.053376034	0.95237847
13	Potentilla	2.8	0	0	0			22	Rosaceae	0.4	0	0	0
13	Taraxacum	1	0.535599514	0	0.267799757			23	Asteraceae	28.4	3.296779088	30.75254716	17.02466313
13	Trifolium	0.4	0	0	0			23	Fabaceae	49.2	37.67846057	52.1016174	44.890039
13	Helianthus	0.2	0.021423981	0	0.010711991			23	Lythraceae	4.2	9.948469353	1.846060728	5.897265041
13	Artemisia	0.2	0	0	0			23	Magnoliaceae	0.2	0	0	0
13	Myosotis	0.2	0	0	0			23	Plantaginaceae	3.8	0	0	0
13	Cirsium	0.2	0.069627937	0.651773273	0.360700605			24	Asteraceae	19.6	4.262313882	30.17444387	17.21837888
14	Trifolium	80.4	28.5303454	23.48379917	26.00707229			24	Brassicaceae	0.2	0	0	0
14	Melilotus	12.6	11.07639338	47.48375182	29.2800726			24	Fabaceae	49	39.80007263	54.49255813	47.14631539
14	Glycine	2.2	0.52540973	1.252500858	0.888955294			24	Lythraceae	6.2	10.77333282	1.467797618	6.120565219
14	Sinapis	1.8	0	0	0			24	Plantaginaceae	0.6	0	0	0
14	Lythrum	1.2	0	1.254868535	0.627434268			25	Asteraceae	4.6	1.93514306	4.725512448	3.330327755
14	Hypericum	0.4	0.686614988	7.813332386	4.249973687			25	Brassicaceae	3.2	0	0	0
14	Brassica	0.2	17.26289393	0.507866605	8.885380268			25	Fabaceae	65.6	28.56357403	45.54401021	37.05379213
15	Sinapis	69.6	0	0	0			25	Lamiaceae	0.2	0	0	0
15	Trifolium	28	25.81405906	18.54477244	22.17941575			25	Liliaceae	0.2	0.123978525	0.033690333	0.078834429
15	Cirsium	1	4.105448466	20.99713693	12.5512927			25	Lythraceae	7.4	20.63649497	14.57018228	17.60333863
15	Arctium	0.6	0	1.164971863	0.582485932			25	Magnoliaceae	0.4	0	0	0
15	Taraxacum	0.4	0	0	0			25	Plantaginaceae	2.4	2.552879536	0.338676502	1.445778019
15	Vicia	0.4	0.032108416	0.357389673	0.194749045			25	Polygonaceae	0.2	0	0	0
16	Trifolium	75.8	9.07785832	29.6120953	19.34497681			26	Asteraceae	7.2	1.362469739	3.197607012	2.280038376
16	Lythrum	14.8	28.61953459	25.82340664	27.22147062			26	Fabaceae	78.2	32.02031418	60.06353476	46.04192447
16	Melilotus	2.8	3.876965067	35.99317858	19.93507182			26	Lythraceae	2	14.71503722	4.656123916	9.685580568
16	Ambrosia	0.2	0.021267923	0	0.010633962			26	Plantaginaceae	4.2	2.586599195	0.361730742	1.474164969
17	Trifolium	51.6	22.65542247	16.90453218	19.77997733			26	Typhaceae	0.2	0	0	0
17	Melilotus	19.4	11.98871507	60.00225544	35.99548526			27	Asteraceae	5	1.461134489	0.400819192	0.930976841
17	Sinapis	7	0	0	0			27	Fabaceae	81.8	3.733886995	53.09684027	28.41536364
17	Echium	2.8	0.445082702	0	0.222541351			27	Lythraceae	4	10.91520757	5.013165594	7.964186582
17	Lythrum	1.2	6.242361281	1.075093663	3.658727472			27	Plantaginaceae	2	3.641733376	0.390579286	2.016156331
17	Parthenocissus	0.8	0	1.053792274	0.526896137			27	Rosaceae	0.6	0	0.08923347	0.044616735
18	Brassica	85.6	77.54448556	89.9419308	83.74320818
18	Trifolium	14	16.48126399	9.246310186	12.86378709
19	Brassica	74.2	81.39027284	78.67807561	80.03417423
19	Fragaria	18.8	7.639383155	6.70392037	7.171651763
19	Trifolium	5.4	4.451957295	1.753252423	3.102604859
20	Taraxacum	46.4	0.104342573	0	0.052171287
20	Lotus	14.4	9.289234867	2.979510275	6.134372571
20	Solidago	13	0.046679572	0	0.023339786
20	Melilotus	7.4	14.03407609	36.47588655	25.25498132
20	Echinops	6.8	2.883150047	4.14864744	3.515898744
20	Helianthus	5.2	0	0	0
20	Medicago	0.6	1.164243448	0	0.582121724
20	Trifolium	0.6	0	0.310179248	0.155089624
20	Arctium	0.8	0.398149292	11.89418116	6.146165226
20	Prunella	0.2	0	0	0
21	Taraxacum	38.4	0.282634322	0	0.141317161
21	Solidago	36	0	0	0
21	Helianthus	8.2	0	0	0
21	Echinops	4.8	3.341902314	3.406605133	3.374253724
21	Melilotus	4.8	19.79150393	42.2477725	31.01963822
21	Medicago	2.2	1.204391484	0	0.602195742
21	Cirsium	1.4	0.623499837	2.382222696	1.502861267
21	Arctium	1.2	0.373531793	10.80136584	5.587448817
21	Lotus	1.2	10.89065318	1.832684202	6.361668691
22	Lotus	75.8	29.82978146	35.34930509	32.58954328
22	Lythrum	9.8	26.65005171	8.234279731	17.44216572
22	Melilotus	7.6	14.85004154	18.57896574	16.71450364
22	Arctium	0.6	0.228879508	0	0.114439754
22	Cirsium	0.6	0.250072055	2.619531523	1.434801789
22	Solidago	0.4	0.882457657	0.180657346	0.531557502
22	Centaurea	0.4	0.548463116	0.221715834	0.385089475
22	Spiraea	0.4	0	0	0
22	Artemisia	0.4	0	0	0
22	Medicago	0.4	0.1805605	0	0.09028025
22	Plantago	0.2	1.851380906	0.053376034	0.95237847
22	Helianthus	0.2	0	0	0
23	Lotus	39.4	18.60916516	6.111503413	12.36033429
23	Melilotus	9	18.76484092	45.36467265	32.06475679
23	Solidago	8.8	2.019843733	0.243787619	1.131815676
23	Helianthus	7.6	0	0	0
23	Cirsium	6.4	0.667041077	26.08191264	13.37447686
23	Lythrum	4.2	9.948469353	1.846060728	5.897265041
23	Linaria	3.8	0	0	0
23	Taraxacum	2.6	0.080793749	0	0.040396875
23	Arctium	1.6	0.529100529	3.922458724	2.225779627
23	Echinops	1.4	0	0.504388177	0.252194089
23	Glycine	0.8	0.304454494	0.62544134	0.464947917
23	Liriodendron	0.2	0	0	0
24	Lotus	36	20.22209905	6.39475068	13.30842487
24	Melilotus	12	19.25591085	47.51366058	33.38478572
24	Cirsium	6.4	0.461591391	26.38949222	13.42554181
24	Helianthus	6.2	0	0	0
24	Lythrum	6.2	10.77333282	1.467797618	6.120565219
24	Solidago	3.2	2.963550527	0.628729509	1.796140018
24	Taraxacum	3	0	0	0
24	Glycine	1	0.322062731	0.584146871	0.453104801
24	Linaria	0.6	0	0	0
24	Arctium	0.4	0.209292991	2.776698141	1.492995566
24	Sinapis	0.2	0	0	0
24	Echinops	0.2	0.627878973	0.379523995	0.503701484
24	Chrysanthemum	0.2	0	0	0
25	Lotus	62	23.82543824	29.87977871	26.85260848
25	Lythrum	7.4	20.63649497	14.57018228	17.60333863
25	Melilotus	3.4	4.339248367	12.97255124	8.655899804
25	Sinapis	3.2	0	0	0
25	Helianthus	1.8	0.002156148	0	0.001078074
25	Linaria	1.8	0	0	0
25	Solidago	1	0.963798271	0.514220867	0.739009569
25	Taraxacum	0.8	0	0	0
25	Plantago	0.6	2.552879536	0.338676502	1.445778019
25	Liriodendron	0.4	0	0	0
25	Arctium	0.4	0.532568619	0.712816512	0.622692566
25	Lilium	0.2	0.123978525	0.033690333	0.078834429
25	Cirsium	0.2	0.411824317	3.498475069	1.955149693
25	Chrysanthemum	0.2	0	0	0
25	Mentha	0.2	0	0	0
25	Ambrosia	0.2	0.024795705	0	0.012397853
25	Polygonum	0.2	0	0	0
25	Glycine	0.2	0.398887427	2.691680261	1.545283844
26	Lotus	76	30.07262865	52.20284747	41.13773806
26	Solidago	4.8	0.743579009	0.438250707	0.590914858
26	Lythrum	2	14.71503722	4.656123916	9.685580568
26	Plantago	2	2.586599195	0.361730742	1.474164969
26	Linaria	2.2	0	0	0
26	Trifolium	1	0.601598194	0.361730742	0.481664468
26	Melilotus	1	1.346087336	7.498956546	4.422521941
26	Helianthus	0.8	0	0	0
26	Taraxacum	0.6	0.131969347	0	0.065984674
26	Cirsium	0.4	0	0.37796225	0.188981125
26	Vicia	0.2	0	0	0
26	Echinops	0.2	0.087372809	0.888095349	0.487734079
26	Arctium	0.2	0.36132297	1.493298706	0.927310838
26	Centaurea	0.2	0.038225604	0	0.019112802
26	Typha	0.2	0	0	0
27	Lotus	79.2	0	42.15330603	21.07665302
27	Lythrum	4	10.91520757	5.013165594	7.964186582
27	Solidago	2.4	1.199107331	0.371562317	0.785334824
27	Melilotus	2.2	2.642477267	10.45640726	6.549442264
27	Linaria	1	0	0	0
27	Helianthus	1.4	0	0	0
27	Taraxacum	1.2	0.262027158	0.029256875	0.145642017
27	Plantago	1	3.641733376	0.390579286	2.016156331
27	Trifolium	0.4	1.091409728	0.487126975	0.789268352
27	Spiraea	0.4	0	0.08923347	0.044616735
27	Potentilla	0.2	0	0	0
